# Supplementary material for: Mechanisms of Dietary Response in Mice and Primates: A Role for EGR1 in Regulating the Reaction to Human-Specific Nutritional Content
Source: PLoS One. 2012 Aug 24;7(8):e43915. doi: 10.1371/journal.pone.0043915 (PMC3427207; doi:10.1371/journal.pone.0043915)
Supplement: Table S1 — Candidate TFs driving differential gene expressions between human and chimpanzee, or between mice fed human/chimpanzee diets, in liver. (XLS) [file pone.0043915.s012.xls]

## Sheet: Sheet1
Transcription factora	Background genesb	No. targetc	No. non-targetd	p-valuee	human-chimpanzee effect sizef	human diet-chimpanzee diet effect sizeg
MEF2A	Showing species effect	28	1667	0.000388351	2.12	not detected
EGR1	Showing species effect	131	1564	0.00591474	2.16	1.35
EGR1	Showing Diet effect	124	1811	1.34051e-05	2.16	1.35
YY1	Showing Diet effect	245	1690	0.000544989	-0.374304	-1.04
NFIC	Showing Diet effect	435	1500	0.000561783	-1.85854	-0.9
ATF6	Showing Diet effect	100	1835	0.000585915	0.439712	-1.45
RFX1	Showing Diet effect	222	1713	0.00174061	1.68963	-0.86
RFX1	Mouse-specifically DE	49	332	0.00475787	1.68963	-0.86
NFIC	Mouse-specifically DE	91	290	0.0153617	-1.85854	-0.9
SREBF1	Mouse-specifically DE	25	356	0.0236401	1.57125	-1.92
aTranscription factor (TF) names (gene symbol).
bBackground genes against which TF regulation on target genes was tested. DE: differentially expressed.
cNumber of predicted targets among the background genes.
dNumber of non-target genes among the background genes.
ep-values of two-sided Wilcoxon tests comparing correlations between each TF and its target genes to that between the focal TF and its non-target genes.
fhuman-chimpanzee effect size of the TFs. Gray ones are of TFs whose expressions were detected only in the RNA-sequencing primate dataset.
ghuman diet-chimpanzee diet effect size of the TF (based on the mouse dataset). MEF2A's expression was not detected.
