# Supplementary material for: Mechanisms of Dietary Response in Mice and Primates: A Role for EGR1 in Regulating the Reaction to Human-Specific Nutritional Content
Source: PLoS One. 2012 Aug 24;7(8):e43915. doi: 10.1371/journal.pone.0043915 (PMC3427207; doi:10.1371/journal.pone.0043915)
Supplement: Table S2 — Summary of Gene Ontology analyses. (XLS) [file pone.0043915.s013.xls]

## Sheet: Sheet1
gene seta	Allb	BPc	min group sized	p-value cutoffe	FDRf	global p-valueg
a1mice, stringent	1316/6147	974/4511	5	<0.001	0.047	0.001
a2mice, loose	2311/6147	1710/4511	8	<0.001	0	0.001
a3mouse specific	408/2133	331/1775	5	<0.001	0	0.01
a4mouse specific, equivalent DE cutoff	321/1713	258/1420	5	<0.001	0	0.005
agene sets whose testing results are shown in Table S3a1-S6a4
bnumber of genes (test set/background set)
cnumber of genes with "biological process" gene ontology annotations (test set/background set)
dminimal number of genes that, given a p-value cutoff which ensures FDR<10%, should be shared between each tested GO category and the test gene set (see methods).
ep-value cutoff for raw one-sieded Fisher's exact test
fratio of median proportion of significant tests in each random case to that of observed
grelative frequency of random cases having no less proportion of significant tests
