# Supplementary material for: Mechanisms of Dietary Response in Mice and Primates: A Role for EGR1 in Regulating the Reaction to Human-Specific Nutritional Content
Source: PLoS One. 2012 Aug 24;7(8):e43915. doi: 10.1371/journal.pone.0043915 (PMC3427207; doi:10.1371/journal.pone.0043915)
Supplement: Table S5 — References to the experimental studies used by TRANSFAC to describe the V$KROX_Q6 motif. (XLS) [file pone.0043915.s016.xls]

## Sheet: Sheet1
1. Christy B, Nathans D (1989) DNA binding site of the growth factor-inducible protein Zif268. Proc Natl Acad Sci U S A 86: 8737-8741.
2. Cao XM, Koski RA, Gashler A, McKiernan M, Morris CF, et al. (1990) Identification and characterization of the Egr-1 gene product, a DNA-binding zinc finger protein induced by differentiation and growth signals. Mol Cell Biol 10: 1931-1939.
3. Chavrier P, Vesque C, Galliot B, Vigneron M, Dolle P, et al. (1990) The segment-specific gene Krox-20 encodes a transcription factor with binding sites in the promoter region of the Hox-1.4 gene. EMBO J 9: 1209-1218.
4. Lemaire P, Vesque C, Schmitt J, Stunnenberg H, Frank R, et al. (1990) The serum-inducible mouse gene Krox-24 encodes a sequence-specific transcriptional activator. Mol Cell Biol 10: 3456-3467.
5. Rauscher FJ, 3rd, Morris JF, Tournay OE, Cook DM, Curran T (1990) Binding of the Wilms' tumor locus zinc finger protein to the EGR-1 consensus sequence. Science 250: 1259-1262.
6. Ackerman SL, Minden AG, Williams GT, Bobonis C, Yeung CY (1991) Functional significance of an overlapping consensus binding motif for Sp1 and Zif268 in the murine adenosine deaminase gene promoter. Proc Natl Acad Sci U S A 88: 7523-7527.
7. Zwartkruis F, Hoeijmakers T, Deschamps J, Meijlink F (1991) Characterization of the murine Hox-2.3 promoter: involvement of the transcription factor USF (MLTF). Mech Dev 33: 179-190.
8. Cornwell MM, Smith DE (1993) SP1 activates the MDR1 promoter through one of two distinct G-rich regions that modulate promoter activity. J Biol Chem 268: 19505-19511.
9. Li Y, Camp S, Rachinsky TL, Bongiorno C, Taylor P (1993) Promoter elements and transcriptional control of the mouse acetylcholinesterase gene. J Biol Chem 268: 3563-3572.
10. Thomas M, Makeh I, Briand P, Kahn A, Skala H (1993) Determinants of the brain-specific expression of the rat aldolase C gene: ex vivo and in vivo analysis. Eur J Biochem 218: 143-151.
11. Wang ZY, Qiu QQ, Enger KT, Deuel TF (1993) A second transcriptionally active DNA-binding site for the Wilms tumor gene product, WT1. Proc Natl Acad Sci U S A 90: 8896-8900.
12. Kim SJ, Park K, Rudkin BB, Dey BR, Sporn MB, et al. (1994) Nerve growth factor induces transcription of transforming growth factor-beta 1 through a specific promoter element in PC12 cells. J Biol Chem 269: 3739-3744.
13. Koyano-Nakagawa N, Nishida J, Baldwin D, Arai K, Yokota T (1994) Molecular cloning of a novel human cDNA encoding a zinc finger protein that binds to the interleukin-3 promoter. Mol Cell Biol 14: 5099-5107.
14. Shingu T, Bornstein P (1994) Overlapping Egr-1 and Sp1 sites function in the regulation of transcription of the mouse thrombospondin 1 gene. J Biol Chem 269: 32551-32557.
15. Thiel G, Schoch S, Petersohn D (1994) Regulation of synapsin I gene expression by the zinc finger transcription factor zif268/egr-1. J Biol Chem 269: 15294-15301.
16. McCoy C, Smith DE, Cornwell MM (1995) 12-O-tetradecanoylphorbol-13-acetate activation of the MDR1 promoter is mediated by EGR1. Mol Cell Biol 15: 6100-6108.
17. Skerka C, Decker EL, Zipfel PF (1995) A regulatory element in the human interleukin 2 gene promoter is a binding site for the zinc finger proteins Sp1 and EGR-1. J Biol Chem 270: 22500-22506.
18. Petersohn D, Thiel G (1996) Role of zinc-finger proteins Sp1 and zif268/egr-1 in transcriptional regulation of the human synaptobrevin II gene. Eur J Biochem 239: 827-834.
19. Lin JX, Leonard WJ (1997) The immediate-early gene product Egr-1 regulates the human interleukin-2 receptor beta-chain promoter through noncanonical Egr and Sp1 binding sites. Mol Cell Biol 17: 3714-3722.
20. Nair P, Muthukkumar S, Sells SF, Han SS, Sukhatme VP, et al. (1997) Early growth response-1-dependent apoptosis is mediated by p53. J Biol Chem 272: 20131-20138.
21. Sundseth R, MacDonald G, Ting J, King AC (1997) DNA elements recognizing NF-Y and Sp1 regulate the human multidrug-resistance gene promoter. Mol Pharmacol 51: 963-971.
22. Decker EL, Skerka C, Zipfel PF (1998) The early growth response protein (EGR-1) regulates interleukin-2 transcription by synergistic interaction with the nuclear factor of activated T cells. J Biol Chem 273: 26923-26930.
23. Halvorson LM, Ito M, Jameson JL, Chin WW (1998) Steroidogenic factor-1 and early growth response protein 1 act through two composite DNA binding sites to regulate luteinizing hormone beta-subunit gene expression. J Biol Chem 273: 14712-14720.
24. Dorn C, Ou Q, Svaren J, Crawford PA, Sadovsky Y (1999) Activation of luteinizing hormone beta gene by gonadotropin-releasing hormone requires the synergy of early growth response-1 and steroidogenic factor-1. J Biol Chem 274: 13870-13876.
25. Halvorson LM, Kaiser UB, Chin WW (1999) The protein kinase C system acts through the early growth response protein 1 to increase LHbeta gene expression in synergy with steroidogenic factor-1. Mol Endocrinol 13: 106-116.
26. Decker EL, Nehmann N, Kampen E, Eibel H, Zipfel PF, et al. (2003) Early growth response proteins (EGR) and nuclear factors of activated T cells (NFAT) form heterodimers and regulate proinflammatory cytokine gene expression. Nucleic Acids Res 31: 911-921.
