# Supplementary material for: Mechanisms of Dietary Response in Mice and Primates: A Role for EGR1 in Regulating the Reaction to Human-Specific Nutritional Content
Source: PLoS One. 2012 Aug 24;7(8):e43915. doi: 10.1371/journal.pone.0043915 (PMC3427207; doi:10.1371/journal.pone.0043915)
Supplement: Table S6 — Biological processes enriched among mouse-specific differentially expressed genes. (XLS) [file pone.0043915.s017.xls]

## Sheet: BP
Biological processa	testb	controlc	p_valued
cellular ketone metabolic process	41	89	0.00016503
carboxylic acid metabolic process	40	87	0.000206413
organic acid metabolic process	40	89	0.000300614
monosaccharide metabolic process	19	28	0.000357351
cellular amino acid metabolic process	22	37	0.0004815
glucose metabolic process	15	19	0.000499875
carbohydrate catabolic process	10	9	0.000833274
aGO categories significantly enriched.
bThe number of tested genes that were significantly differentially expressed (FDR<10%) in liver between mice fed human and chimpanzee diets but not between humans and chimpanzees and belong to the tested GO category.
cThe number of control genes that are expressed in both the mouse primate diet dataset and the primate dataset, are not differentially expressed between humans and chimpanzees, and belong to the tested GO category but not to the test gene set.
done-sided Fisher's exact test p-values for the GO category being enriched in the test genes relative to the control genes.
